# Supplementary material for: Visible-Light-Mediated Synthesis of Anomeric S-Aryl Glycosides via Electron Donor–Acceptor Complex Using Thianthrenium Salts
Source: Molecules. 2025 Mar 14;30(6):1315. doi: 10.3390/molecules30061315 (PMC11946794; doi:10.3390/molecules30061315)
Supplement: Supplementary file 1 [file molecules-30-01315-s001.zip]

Archive with 1 entries (1 files):
- molecules-3495983-supplementary.pdf
